# Supplementary material for: Isolation and Characterization of the First Antigen-Specific EGFRvIII vNAR from Freshwater Stingray (Potamotrygon spp.) as a Drug Carrier in Glioblastoma Cancer Cells
Source: Int J Mol Sci. 2025 Jan 21;26(3):876. doi: 10.3390/ijms26030876 (PMC11817625; doi:10.3390/ijms26030876)
Supplement: Supplementary file 1 [file ijms-26-00876-s001.zip]

Archive with 1 entries (1 files):
- ijms-3410504-supplementary.pdf
